# Supplementary material for: Characterization of Alternaria alternata and Alternaria scrophulariae Brown Spot in Colombian quinoa (Chenopodium quinoa)
Source: J Fungi (Basel). 2023 Sep 20;9(9):947. doi: 10.3390/jof9090947 (PMC10532934; doi:10.3390/jof9090947)
Supplement: Supplementary file 1 [file jof-09-00947-s001.zip]

Archive with 1 entries (1 files):
- jof-2570041-supplementary.xlsx
