# Supplementary material for: Characterization of Alternaria alternata and Alternaria scrophulariae Brown Spot in Colombian quinoa (Chenopodium quinoa)
Source: J Fungi (Basel). 2023 Sep 20;9(9):947. doi: 10.3390/jof9090947 (PMC10532934; doi:10.3390/jof9090947)
Supplement: Supplementary file 1 [file jof-09-00947-s001.zip › jof-2570041-supplementary.xlsx]

## Sheet: S1
S1. Reference sequence used for dendrograms construction
ITS REFERENCE SEQUENCES
Accesion number	Specie	Source
KC584185.1	Alternaria brassicae	Brassica oleracea
KP115599.1	Alternaria brassicae	Leaf spot caused Brassicae
KP115600.1	Alternaria brassicae	Leaf spot caused Brassicae
KP115603.1	Alternaria brassicae	Leaf spot caused Brassicae
KP115604.1	Alternaria brassicae	Leaf spot caused Brassicae
MH861376.1	Alternaria molesta	-
ON982783.1	Alternaria molesta	Roots of Gymnocarpos przewalskii Maxim
KC584205.1	Alternaria molesta	Phocaena
FJ196308.1	Alternaria molesta	Foliar wheat
KT901463.1	Alternaria molesta	Olivo
MN313295.1	Alternaria triticina	wheat
MN313299.1	Alternaria triticina	wheat
MN313292.1	Alternaria triticina	wheat
MN313283.1	Alternaria triticina	wheat
MN313265.1	Alternaria triticina	wheat
MH861940.1	Alternaria conjuncta	-
MK460776.1	Alternaria conjuncta	Salicornia europaea
MK461066.1	Alternaria conjuncta	Salicornia europaea
MT153704.1	Alternaria conjuncta	Prunus domestica
MW776266.1	Alternaria conjuncta	Leaf Triticum aestivum
TEF REFERENCE SEQUENCES
Accesion number	Specie	Source
MK 637433.1	Alternaria tenuissima	Tobacco
MK391049.1	Alternaria tenuissima	Paris polyphylla var. chinensis
MK637434.1	Alternaria tenuissima	Tobacco leaves
MT627208.1	Alternaria tenuissima	Dandelion leaves
MZ246595.1	Alternaria tenuissima	Leaf Black Spot on Pecan
MZ 246596.1	Alternaria tenuissima	Leaf Black Spot on Pecan
MZ 246597.1	Alternaria tenuissima	Leaf Black Spot on Pecan
MZ 246598.1	Alternaria tenuissima	Leaf Black Spot on Pecan
MZ 246599.1	Alternaria tenuissima	Leaf Black Spot on Pecan
ON490583.1	Alternaria tenuissima	Leaf
OP680803.1	Alternaria tenuissima	Bromus inermi
MW882928.1	Alternaria tenuissima	Leaf Spot Disease on Orychophragmus
MW882927.1	Alternaria brassicae	Leaf Spot Disease on Orychophragmus
MW882926.1	Alternaria brassicae	Leaf Spot Disease on Orychophragmus
MW882925.1	Alternaria brassicae	Leaf Spot Disease on Orychophragmus
LC480253.1	Alternaria brassicae	Petunia
KC584641.1	Alternaria brassicae	Brassica oleracea
KY009904.1	Alternaria infectoria	Tanacetum cinerariifolium
KC584662.1	Alternaria infectoria	Triticum aestivum
KY582191.1	Alternaria infectoria	Foliar lesions on wheat
MW463303.1	Alternaria infectoria	Olive Fruit Rot
MZ073988.1	Alternaria triticina	Hordeum vulgare
MZ073987.1	Alternaria triticina	-
MZ073985.1	Alternaria triticina	-
MZ073960.1	Alternaria triticina	-
FJ214942.1	Alternaria triticina	-
JQ672415.1	Alternaria conjuncta isolate EGS 37-139	-
MK340863.1	Alternaria alternata	Decaying wild seed pods and fruits
MF783019.1	Alternaria alternata	Brown spot of Annona cherimola
KU886569.1	Alternaria alternata voucher	Fruits of peach

## Sheet: S2
S2. List of A. alternata and Alternaria spp. isolates sequenced in the present study and their GenBank information together with their relatives to build a phylogenetic tree.
Isolates/collection registration code *	Origin	Specie	Gen Bank accesión Number
H49 / AM-0203	Chivatá / Steam	A. alternata	ON413659	ON734348
H66 / AM-0220	Tuta / leaf	Alternaria sp.	ON413660	ON734349
H72 / AM-0226	Tuta / leaf	Alternaria sp.	ON413661	ON734350
H73 / AM-0227	Tuta / leaf	A. alternata	ON413662	ON734351
H74 / AM-0228	Soracá / leaf	Alternaria sp.	ON413663	ON734352
H75 / AM-0228	Soracá / stem	A. alternata	ON413664	ON734353
H78 / AM-0232	Soracá / stem	Alternaria sp.	ON413665	ON734354
H61 / AM-0209	Soracá / leaf	A. alternata	ON413666
H67 / AM-0221	Tuta / stem	A. alternata	ON413667	ON734355
H87 / AM-0158	Tunja / leaf	A. alternata	ON420813	ON734356
H94 / AM-0195	Chivatá / leaf	A. alternata	ON418999	ON734357
H95 / AM-0187	Chivatá / steam	Alternaria sp.	ON419000
H100 / AM-161	Siachoque / leaf	A. alternata	ON419001
H97 / AM-0232	Oicatá / leaf	A. alternata	ON419002	ON734358
H101 / AM-0162	Siachoque / leaf	A. alternata	ON419105	ON734359
H108 / AM-0186	Chivatá / steam	A. alternata	ON419296
H126 / AM-0210	Tuta / leaf	A. alternata	ON419105	ON734360
*All samples were deposited in the collection UBCHM (Colección de Hongos y microorganismos de la Universidad de Boyacá), the codes correspond to the collection registration number.
